# Supplementary material for: Characterization of the REVEILLE family in Rosaceae and role of PbLHY in flowering time regulation
Source: BMC Genomics. 2023 Jan 28;24:49. doi: 10.1186/s12864-023-09144-4 (PMC9883883; doi:10.1186/s12864-023-09144-4)
Supplement: Supplementary file 2 — Additional file 2: Table S1. Characteristics of RVE family members in seven Rosaceae species. Table S2. Numbers of RVE gene pairs from different duplication events in seven Rosaceae species. Table S3. Ka and Ks calculation of duplicated RVE gene pairs in seven Rosaceae species. Table S4. The primers used in the assays. [file 12864_2023_9144_MOESM2_ESM.xlsx]

## Sheet: Table S1
Table S1 Characteristics of RVE family members in seven Rosaceae species.
Species	Protein ID	Protein length	Chromosome	Subfamily
Chinese white pear	XP_009335251 (PbLHY)	777	Chr10	I
	Pbr012635.1 (PbRVE1a )	512	Chr17	I
	Pbr008470.1 (PbRVE1b )	538	Chr9	I
	Pbr007941.2 (PbRVE3a)	337	Chr7	II
	Pbr005120.1 (PbRVE3b)	352	scaffold1254.0	II
	Pbr021524.1 (PbRVE6a)	324	scaffold320.0	II
	Pbr010850.1 (PbRVE6b)	323	Chr13	II
	Pbr018663.1 (PbRVE6c)	324	Chr1	II
	Pbr028308.1 (PbRVE7)	461	Chr6	I
	Pbr008287.1 (PbRVE8)	226	Chr12	II
Apple	MD01G1090900	786	Chr1	I
	MD06G1236500	461	Chr6	I
	MD09G1279300	486	Chr9	I
	MD14G1243400	441	Chr14	I
	MD17G1271400	483	Chr17	I
	MD01G1070000	328	Chr1	II
	MD01G1208900	319	Chr1	II
	MD07G1132500	362	Chr7	II
	MD07G1279300	323	Chr7	II
	MD12G1126100	285	Chr12	II
Strawberry	FvH4_7g17850.1	835	Chr7	I
	FvH4_5g18100.1	453	Chr5	I
	FvH4_6g15160.1	282	Chr6	II
	FvH4_7g15140.1	363	Chr7	II
	FvH4_7g30300.1	323	Chr7	II
Black raspberry	Ro07_G20419	826	Chr7	I
	Ro01_G15919	494	Chr1	I
	Ro06_G11574	319	Chr6	II
	Ro07_G04370	343	Chr7	II
	Ro07_G14013	317	Chr7	II
Japanese apricot	Pm028732	542	scaffold162	I
	Pm028731	769	scaffold162	I
	Pm025253	465	Chr7	I
	Pm012998	486	Chr4	I
	Pm002840	247	Chr1	II
	Pm018226	349	Chr5	II
	Pm019843	320	Chr5	II
Sweet cherry	Pav_sc0001046.1_g450.1.mk	567	Chr2	I
	Pav_sc0001046.1_g470.1.mk	921	Chr2	I
	Pav_sc0000103.1_g1460.1.mk	454	Chr5	I
	Pav_sc0001124.1_g320.1.mk	496	Chr3	I
	Pav_sc0003845.1_g090.1.mk	306	Chr6	II
	Pav_sc0000254.1_g1220.1.mk	349	Chr2	II
	Pav_sc0001405.1_g1560.1.mk	340	Chr2	II
Peach	Prupe.2G200300.1.p	511	Chr2	I
	Prupe.2G200400.1.p	768	Chr2	I
	Prupe.5G241000.1.p	454	Chr5	I
	Prupe.3G014900.1.p	496	Chr3	I
	Prupe.6G242700.1.p	294	Chr6	II
	Prupe.2G176200.1.p	348	Chr2	II
	Prupe.2G301500.1.p	320	Chr2	II

## Sheet: Table S2
Table S2 Numbers of RVE gene pairs from different duplication events in seven Rosaceae species.
	Strawberry	Apple	Sweet cherry	Chinese white pear	Japanese apricot	Peach	Black raspberry	Sum
DSD	4	8	6	6	5	5	4	38
PD	0	0	1	0	0	0	0	1
TD	0	0	0	0	1	1	0	2
TRD	1	0	1	0	1	1	1	5
WGD	1	7	1	5	1	1	1	17
Sum	6	15	9	11	8	8	6	63

## Sheet: Table S3
Table S3 Ka and Ks calculation of duplicated RVE gene pairs in seven Rosaceae species.
Species	Duplication event	Gene 1	Gene 2	Ka	Ks	Ka/Ks
Chinese white pear	DSD	PbRVE3b	PbRVE6b	0.287015	1.23499	0.232403
	DSD	PbRVE3a	PbRVE6b	0.29275	1.39131	0.210413
	DSD	PbRVE8	PbRVE6c	0.305369	NA	NA
	DSD	PbRVE1b	PbRVE7	0.614506	1.72952	0.355304
	DSD	PbRVE1a	PbRVE8	0.596223	NA	NA
	DSD	PbRVE7	PbRVE3b	0.710773	2.58511	0.274949
	WGD	PbRVE6c	PbRVE6b	0.0289358	0.159141	0.181825
	WGD	PbRVE6c	PbRVE6a	0.0163513	0.0226518	0.721854
	WGD	PbRVE6b	PbRVE6a	0.0373306	0.132971	0.280742
	WGD	PbRVE1a	PbRVE1b	0.0849901	0.22387	0.379641
	WGD	PbRVE3a	PbRVE3b	0.0493795	0.185855	0.265689
Strawberry	DSD	FvH4_5g18100.1	FvH4_7g15140.1	0.793213	NA	NA
	DSD	FvH4_6g15160.1	FvH4_7g30300.1	0.370976	NA	NA
	DSD	FvH4_7g15140.1	FvH4_7g17850.1	0.738445	NA	NA
	DSD	FvH4_7g17850.1	FvH4_7g30300.1	0.715039	NA	NA
	TRD	FvH4_5g18100.1	FvH4_7g17850.1	0.70495	NA	NA
	WGD	FvH4_7g15140.1	FvH4_7g30300.1	0.325358	1.76155	0.1847
Apple	DSD	MD01G1070000	MD12G1126100	0.447316	2.99141	0.149534
	DSD	MD01G1090900	MD17G1271400	0.68728	3.84257	0.17886
	DSD	MD01G1208900	MD12G1126100	0.434398	NA	NA
	DSD	MD06G1236500	MD17G1271400	0.603988	2.1943	0.275253
	DSD	MD07G1132500	MD07G1279300	0.320283	1.3306	0.240706
	DSD	MD07G1279300	MD12G1126100	0.411068	NA	NA
	DSD	MD09G1279300	MD14G1243400	0.55562	2.65593	0.2092
	DSD	MD14G1243400	MD17G1271400	0.564069	2.03062	0.277781
	WGD	MD01G1070000	MD01G1208900	0.263548	1.53863	0.171287
	WGD	MD01G1208900	MD07G1279300	0.0328647	0.127701	0.257356
	WGD	MD01G1070000	MD07G1279300	0.266142	1.45486	0.182933
	WGD	MD01G1070000	MD07G1132500	0.0681968	0.177143	0.384981
	WGD	MD01G1208900	MD07G1132500	0.319771	1.57641	0.202847
	WGD	MD06G1236500	MD14G1243400	0.0895722	0.169223	0.529313
	WGD	MD09G1279300	MD17G1271400	0.0681104	0.243069	0.28021
Sweet cherry	DSD	Pav_sc0000103.1_g1460.1.mk	Pav_sc0001046.1_g450.1.mk	0.844593	4.25206	0.198632
	DSD	Pav_sc0000254.1_g1220.1.mk	Pav_sc0003845.1_g090.1.mk	0.463026	1.90593	0.24294
	DSD	Pav_sc0001046.1_g450.1.mk	Pav_sc0001124.1_g320.1.mk	0.878699	2.8812	0.304977
	DSD	Pav_sc0001046.1_g470.1.mk	Pav_sc0001124.1_g320.1.mk	0.737753	NA	NA
	DSD	Pav_sc0001124.1_g320.1.mk	Pav_sc0003845.1_g090.1.mk	0.71177	NA	NA
	DSD	Pav_sc0001405.1_g1560.1.mk	Pav_sc0003845.1_g090.1.mk	0.395212	4.49047	0.0880114
	PD	Pav_sc0001046.1_g450.1.mk	Pav_sc0001046.1_g470.1.mk	0.215849	0.36864	0.585527
	TRD	Pav_sc0000103.1_g1460.1.mk	Pav_sc0001124.1_g320.1.mk	0.547869	1.723	0.317974
	WGD	Pav_sc0000254.1_g1220.1.mk	Pav_sc0001405.1_g1560.1.mk	0.298493	1.60308	0.1862
Japanese apricot	DSD	Pm002840	Pm019843	0.354674	2.47266	0.143438
	DSD	Pm012998	Pm028731	0.685246	2.482	0.276087
	DSD	Pm018226	Pm025253	0.705691	NA	NA
	DSD	Pm019843	Pm025253	0.807477	2.36478	0.34146
	DSD	Pm025253	Pm028731	0.8073	NA	NA
	TD	Pm028731	Pm028732	0.152799	0.302379	0.505324
	TRD	Pm025253	Pm012998	0.528892	1.50456	0.351527
	WGD	Pm018226	Pm019843	0.273577	1.34948	0.202728
Peach	DSD	Prupe.2G176200.1.p	Prupe.6G242700.1.p	0.425398	2.15293	0.197591
	DSD	Prupe.2G200300.1.p	Prupe.3G014900.1.p	0.831055	1.77291	0.468753
	DSD	Prupe.2G200400.1.p	Prupe.3G014900.1.p	0.68007	2.69374	0.252463
	DSD	Prupe.2G301500.1.p	Prupe.6G242700.1.p	0.379467	3.12	0.121624
	DSD	Prupe.6G242700.1.p	Prupe.5G241000.1.p	0.675785	2.14524	0.315016
	TD	Prupe.2G200300.1.p	Prupe.2G200400.1.p	0.155698	0.280126	0.555815
	TRD	Prupe.5G241000.1.p	Prupe.3G014900.1.p	0.536041	1.67945	0.319177
	WGD	Prupe.2G176200.1.p	Prupe.2G301500.1.p	0.261842	1.43918	0.181939
Black raspberry	DSD	Ro01_G15919	Ro07_G04370	0.826248	NA	NA
	DSD	Ro06_G11574	Ro07_G04370	0.468851	1.86431	0.251488
	DSD	Ro07_G04370	Ro07_G20419	0.693589	4.79394	0.14468
	DSD	Ro07_G14013	Ro07_G20419	0.729865	2.38705	0.305761
	TRD	Ro01_G15919	Ro07_G20419	0.75643	NA	NA
	WGD	Ro07_G04370	Ro07_G14013	0.297974	1.13774	0.261901

## Sheet: Table S4
Table S4 The primers used in the assays.
Primer name	Primer sequence (5'-3')	Reference
Primers for RT-qPCR
PbLHY_qF	GGCCTTTCAAGCGCTATTCG
PbLHY_qR	CTCCGCTTCTGGAGGATACG
PbRVE1a_qF	GCAGCAGCCAGTGAATGAAG
PbRVE1a_qR	CCGAGTTTGGCTCTCGTTCT
PbRVE1b_qF	AAAGACGATGAGACGCAGGG
PbRVE1b_qR	GGCATCTCTCTCGGCCATAC
PbRVE3a_qF	GGGCCGTTTCAATCTTCATCTG
PbRVE3a_qR	AACGTTGCAGCATTAACTGGA
PbRVE3b_qF	TAGCTGGGCCATTTCAGTCC
PbRVE3b_qR	GTTTGCGACACGTTGACTGG
PbRVE6a_qF	GAGCCAGCAACTGTGCCGAAC
PbRVE6a_qR	TTCTGCATATGACCTATAACATTGGGG
PbRVE6b_qF	TGGCAGTGTCTTTGACCCTAATGTTAC
PbRVE6b_qR	GATCGTCGCAAAGGGTTTTAGTTG
PbRVE6c_qF	TGAGTCCAAAGGTGTGTCGGGG
PbRVE6c_qR	TTCTTCAGATTCTGCATATGACCTGTAAC
PbRVE7_qF	AATCTCCAACTGGTGCCGAG
PbRVE7_qR	ATAGCACCACATGCCGATGG
PbRVE8_qF	AAAGCTGGACCGACGAAGAG
PbRVE8_qR	TACTTCTGGGCGTGACTCCT
PbUBQ-qF	CCCTTCACTTGGTTCTCCGT
PbUBQ-qR	TAATCAGCAAGCGTGCGACC
Primers for Gene cloning
PbLHY_GFP_F	gagaacacgggggactctagaATGGACACAAACTCATCTGG
PbLHY_GFP_R	gcccttgctcaccatggatccAGTTTGAGCTTCCCCTTCTA
GFP_seqRev	CGTCGTCCTTGAAGAAGATG
Primers for RT-qPCR in transgenic lines
AtCO_qF	CATTAACCATAACGCATACATTTCATC	Kim et al. 2008
AtCO_qR	TCCGGCACAACACCAGTTT
AtGI_qF	ACTAGCAGTGGTCGACGGTTTATC	Jones et al. 2015
AtGI_qR	GCTGGTAGACGACACTTCAATAGATT
AtFT_qF	CGAGTAACGAACGGTGATGA	Corbesier et al. 2007
AtFT_qR	CGCATCACACACTATATAAGTAAAACA
AtACT_qF	GGTGTCATGGTTGGTATGGGTC	Cao et al. 2008
AtACT_qR	CCTCTGTGAGTAGAACTGGGTGC
Kim SY, Yu X, Michaels SD. Regulation of CONSTANS and FLOWERING LOCUS T expression in response to changing light quality. Plant Physiol. 2008 Sep;148(1):269-79.
Jones MA, Hu W, Litthauer S, Lagarias JC, Harmer SL. A Constitutively Active Allele of Phytochrome B Maintains Circadian Robustness in the Absence of Light. Plant Physiol. 2015 Sep;169(1):814-25.
Corbesier L, Vincent C, Jang S, Fornara F, Fan Q, Searle I, Giakountis A, Farrona S, Gissot L, Turnbull C, Coupland G. FT protein movement contributes to long-distance signaling in floral induction of Arabidopsis. Science. 2007 May 18;316(5827):1030-3.
Cao Y, Dai Y, Cui S, Ma L. Histone H2B monoubiquitination in the chromatin of FLOWERING LOCUS C regulates flowering time in Arabidopsis. Plant Cell. 2008 Oct;20(10):2586-602.
